# Supplementary material for: Comparison of CDC and sequence-based molecular typing of syphilis treponemes: tpr and arp loci are variable in multiple samples from the same patient
Source: BMC Microbiol. 2013 Jul 30;13:178. doi: 10.1186/1471-2180-13-178 (PMC3735398; doi:10.1186/1471-2180-13-178)
Supplement: Additional file 1 — Sequence types identified by sequence-based typing. [file 1471-2180-13-178-S1.xls]

## Sheet: List1
Additional file 1: Sequence types identified by sequence-based typing.
Locus	Subtype	Type of change	Coordinates of change in the corresponding TPA SS14 gene (GenBank CP000805.1)	Sequence
TP0136	Unique 1 (U1)	substitution	546-547	CT->TC
		insertion	547-548	ATGCGACGC
		substitution	548	C->T
		substitution	550-553	AGTA->GTGG
		substitution	555-556	CA->GG
		substitution	558-559	CT->AA
		substitution	563	G->C
		substitution	566-567	TT->CG
		substitution	569	A->C
		substitution	571	A->T
		substitution	577	C->A
		substitution	587	C->G
	Unique 2 (U2)	substitution	686	G->A
TP0548	Unique 1 (U1)	substitution	485	G->A
		substitution	491	G->A
	Unique 2 (U2)	substitution	154	G->A
		substitution	158	G->A
	Unique 3 (U3)	substitution	154	G->A
		substitution	158	G->A
		substitution	489	T->G
	Unique 4 (U4)	substitution	516	G->T
23S rRNA	A2058G (R8)	not applicable*	2100	G
	A2059G (R9)	substitution	2101	A->G
* The TPA SS14 strain contains a mutation A2058G within 23S rRNA loci causing the resistance to macrolide antibiotics.
